# Supplementary material for: A Texture Based Pattern Recognition Approach to Distinguish Melanoma from Non-Melanoma Cells in Histopathological Tissue Microarray Sections
Source: PLoS One. 2013 May 17;8(5):e62070. doi: 10.1371/journal.pone.0062070 (PMC3656869; doi:10.1371/journal.pone.0062070)
Supplement: Table S2 — Receiver operator curve analysis of the features in the optimal feature set. (XLSX) [file pone.0062070.s008.xlsx]

## Sheet: Sheet1
Test Result Variable(s)	Area Under the Curve
AreaShape_Compactness	0.643
AreaShape_Extent	0.69
AreaShape_FormFactor	0.695
AreaShape_MajorAxisLength	0.541
AreaShape_MinorAxisLength	0.588
AreaShape_Zernike_0_0	0.634
AreaShape_Zernike_2_0	0.564
AreaShape_Zernike_2_2	0.591
AreaShape_Zernike_3_1	0.57
AreaShape_Zernike_5_1	0.548
AreaShape_Zernike_6_4	0.516
AreaShape_Zernike_6_6	0.552
Granularity_1_ResizedH	0.734
Granularity_2_ResizedH	0.697
Granularity_3_ResizedH	0.686
Granularity_4_ResizedH	0.653
Granularity_5_ResizedH	0.625
Granularity_6_ResizedH	0.621
Granularity_7_ResizedH	0.611
Granularity_9_ResizedH	0.539
RadialDistribution_MeanFrac_ResizedH_1of4	0.685
RadialDistribution_MeanFrac_ResizedH_2of4	0.733
RadialDistribution_MeanFrac_ResizedH_4of4	0.717
RadialDistribution_RadialCV_ResizedH_1of4	0.635
RadialDistribution_RadialCV_ResizedH_2of4	0.637
RadialDistribution_RadialCV_ResizedH_3of4	0.676
RadialDistribution_RadialCV_ResizedH_4of4	0.663
Texture_Entropy_ResizedH_3	0.643
Texture_Gabor_ResizedH_3	0.605
Texture_InfoMeas1_ResizedH_3	0.634
Texture_InfoMeas2_ResizedH_3	0.608
Texture_InverseDifferenceMoment_ResizedH_3	0.537
Texture_SumAverage_ResizedH_3	0.614
Texture_SumEntropy_ResizedH_3	0.615
