# Supplementary material for: A Texture Based Pattern Recognition Approach to Distinguish Melanoma from Non-Melanoma Cells in Histopathological Tissue Microarray Sections
Source: PLoS One. 2013 May 17;8(5):e62070. doi: 10.1371/journal.pone.0062070 (PMC3656869; doi:10.1371/journal.pone.0062070)
Supplement: Text S3 — Source code of the CellProfiler ruleset used to segment the melanoma and non-melanoma cell nuclei from the original IHC images. (TXT) [file pone.0062070.s011.txt]

CellProfiler Pipeline: http://www.cellprofiler.org
Version:1
SVNRevision:10997

LoadImages:[module_num:1|svn_version:\'10951\'|variable_revision_number:11|show_window:False|notes:\x5B\x5D]
    File type to be loaded:individual images
    File selection method:Text-Exact match
    Number of images in each group?:3
    Type the text that the excluded images have in common:Do not use
    Analyze all subfolders within the selected folder?:All
    Input image file location:Default Input Folder\x7C.
    Check image sets for missing or duplicate files?:No
    Group images by metadata?:No
    Exclude certain files?:No
    Specify metadata fields to group by:
    Select subfolders to analyze:
    Image count:2
    Text that these images have in common (case-sensitive):originalIHC.jpg
    Position of this image in each group:blue
    Extract metadata from where?:None
    Regular expression that finds metadata in the file name:None
    Type the regular expression that finds metadata in the subfolder path:None
    Channel count:1
    Group the movie frames?:No
    Grouping method:Interleaved
    Number of channels per group:2
    Load the input as images or objects?:Images
    Name this loaded image:OrigIHC
    Name this loaded object:Nuclei
    Retain outlines of loaded objects?:No
    Name the outline image:NucleiOutlines
    Channel number:1
    Rescale intensities?:Yes
    Text that these images have in common (case-sensitive):DAB.jpg
    Position of this image in each group:2
    Extract metadata from where?:None
    Regular expression that finds metadata in the file name:^(?P<Plate>.*)_(?P<Well>\x5BA-P\x5D\x5B0-9\x5D{2})_s(?P<Site>\x5B0-9\x5D)
    Type the regular expression that finds metadata in the subfolder path:.*\x5B\\\\/\x5D(?P<Date>.*)\x5B\\\\/\x5D(?P<Run>.*)$
    Channel count:1
    Group the movie frames?:No
    Grouping method:Interleaved
    Number of channels per group:3
    Load the input as images or objects?:Images
    Name this loaded image:maskDAB
    Name this loaded object:Nuclei
    Retain outlines of loaded objects?:No
    Name the outline image:LoadedImageOutlines
    Channel number:1
    Rescale intensities?:No

ColorToGray:[module_num:2|svn_version:\'10318\'|variable_revision_number:2|show_window:False|notes:\x5B\x5D]
    Select the input image:OrigIHC
    Conversion method:Combine
    Image type\x3A:RGB
    Name the output image:OrigGray
    Relative weight of the red channel:1
    Relative weight of the green channel:1
    Relative weight of the blue channel:1
    Convert red to gray?:Yes
    Name the output image:OrigRed
    Convert green to gray?:Yes
    Name the output image:OrigGreen
    Convert blue to gray?:Yes
    Name the output image:OrigBlue
    Channel count:1
    Channel number\x3A:Red\x3A 1
    Relative weight of the channel:1
    Image name\x3A:Channel1

UnmixColors:[module_num:3|svn_version:\'10829\'|variable_revision_number:2|show_window:False|notes:\x5B\x5D]
    Stain count:2
    Color image:OrigIHC
    Image name:dabIM
    Stain:Custom
    Red absorbance:0.2681475
    Green absorbance:0.57031
    Blue absorbance:0.7764271
    Image name:hemIM
    Stain:Custom
    Red absorbance:0.574499003
    Green absorbance:0.68100744
    Blue absorbance:0.45344827

Resize:[module_num:4|svn_version:\'10627\'|variable_revision_number:4|show_window:False|notes:\x5B\x5D]
    Select the input image:hemIM
    Name the output image:ResizedH
    Select resizing method:Resize by a fraction or multiple of the original size
    Resizing factor:0.50
    Width of the final image, in pixels:100
    Height of the final image, in pixels:100
    Interpolation method:Nearest Neighbor
    How do you want to specify the dimensions?:Manual
    Select the image with the desired dimensions:None
    Additional image count:1
    Select the additional image?:dabIM
    Name the output image:DAB_resize

Resize:[module_num:5|svn_version:\'10627\'|variable_revision_number:4|show_window:False|notes:\x5B\x5D]
    Select the input image:OrigGray
    Name the output image:ResizedGray
    Select resizing method:Resize by a fraction or multiple of the original size
    Resizing factor:0.50
    Width of the final image, in pixels:100
    Height of the final image, in pixels:100
    Interpolation method:Nearest Neighbor
    How do you want to specify the dimensions?:Manual
    Select the image with the desired dimensions:None
    Additional image count:1
    Select the additional image?:maskDAB
    Name the output image:maskDAB_resize

ApplyThreshold:[module_num:6|svn_version:\'6746\'|variable_revision_number:5|show_window:False|notes:\x5B\x5D]
    Select the input image:maskDAB_resize
    Name the output image:maskDAB_thresh
    Select the output image type:Binary (black and white)
    Set pixels below or above the threshold to zero?:Below threshold
    Subtract the threshold value from the remaining pixel intensities?:No
    Number of pixels by which to expand the thresholding around those excluded bright pixels:0.0
    Select the thresholding method:Otsu Global
    Manual threshold:0.0
    Lower and upper bounds on threshold:0.000000,1.000000
    Threshold correction factor:1
    Approximate fraction of image covered by objects?:0.01
    Select the input objects:None
    Two-class or three-class thresholding?:Two classes
    Minimize the weighted variance or the entropy?:Weighted variance
    Assign pixels in the middle intensity class to the foreground or the background?:Foreground
    Select the measurement to threshold with:None

CorrectIlluminationCalculate:[module_num:7|svn_version:\'10458\'|variable_revision_number:2|show_window:False|notes:\x5B\x5D]
    Select the input image:ResizedH
    Name the output image:IllumCorrectedH
    Select how the illumination function is calculated:Regular
    Dilate objects in the final averaged image?:No
    Dilation radius:1
    Block size:60
    Rescale the illumination function?:Yes
    Calculate function for each image individually, or based on all images?:Each
    Smoothing method:Median Filter
    Method to calculate smoothing filter size:Manually
    Approximate object size:10
    Smoothing filter size:3
    Retain the averaged image for use later in the pipeline (for example, in SaveImages)?:Yes
    Name the averaged image:IllumBlueAvg
    Retain the dilated image for use later in the pipeline (for example, in SaveImages)?:No
    Name the dilated image:IllumDilatedH
    Automatically calculate spline parameters?:Yes
    Background mode:auto
    Number of spline points:5
    Background threshold:2
    Image resampling factor:2
    Maximum number of iterations:40
    Residual value for convergence:0.001

Morph:[module_num:8|svn_version:\'10300\'|variable_revision_number:2|show_window:False|notes:\x5B\x5D]
    Select the input image:IllumBlueAvg
    Name the output image:invertH
    Select the operation to perform:invert
    Number of times to repeat operation:Once
    Repetition number:2
    Scale:3

EnhanceOrSuppressFeatures:[module_num:9|svn_version:\'10591\'|variable_revision_number:2|show_window:False|notes:\x5B\x5D]
    Select the input image:invertH
    Name the output image:FilteredH
    Select the operation:Enhance
    Feature size:20
    Feature type:Neurites
    Range of hole sizes:10,20

Morph:[module_num:10|svn_version:\'10300\'|variable_revision_number:2|show_window:False|notes:\x5B\x5D]
    Select the input image:FilteredH
    Name the output image:tosegmentH
    Select the operation to perform:close
    Number of times to repeat operation:Once
    Repetition number:2
    Scale:3
    Select the operation to perform:invert
    Number of times to repeat operation:Once
    Repetition number:2
    Scale:3

MaskImage:[module_num:11|svn_version:\'10428\'|variable_revision_number:3|show_window:False|notes:\x5B\x5D]
    Select the input image:tosegmentH
    Name the output image:MaskNuc
    Use objects or an image as a mask?:Image
    Select object for mask:ShrunkenNuclei
    Select image for mask:maskDAB_thresh
    Invert the mask?:No

IdentifyPrimaryObjects:[module_num:12|svn_version:\'10826\'|variable_revision_number:8|show_window:False|notes:\x5B\x5D]
    Select the input image:MaskNuc
    Name the primary objects to be identified:Nuclei
    Typical diameter of objects, in pixel units (Min,Max):5,40
    Discard objects outside the diameter range?:Yes
    Try to merge too small objects with nearby larger objects?:Yes
    Discard objects touching the border of the image?:Yes
    Select the thresholding method:RobustBackground Global
    Threshold correction factor:1
    Lower and upper bounds on threshold:0.000000,1.000000
    Approximate fraction of image covered by objects?:0.01
    Method to distinguish clumped objects:Intensity
    Method to draw dividing lines between clumped objects:Intensity
    Size of smoothing filter:1
    Suppress local maxima that are closer than this minimum allowed distance:1
    Speed up by using lower-resolution image to find local maxima?:Yes
    Name the outline image:PrimaryOutlines
    Fill holes in identified objects?:Yes
    Automatically calculate size of smoothing filter?:No
    Automatically calculate minimum allowed distance between local maxima?:No
    Manual threshold:0.0
    Select binary image:MorphH
    Retain outlines of the identified objects?:No
    Automatically calculate the threshold using the Otsu method?:Yes
    Enter Laplacian of Gaussian threshold:0.5
    Two-class or three-class thresholding?:Two classes
    Minimize the weighted variance or the entropy?:Weighted variance
    Assign pixels in the middle intensity class to the foreground or the background?:Foreground
    Automatically calculate the size of objects for the Laplacian of Gaussian filter?:Yes
    Enter LoG filter diameter:5
    Handling of objects if excessive number of objects identified:Continue
    Maximum number of objects:500
    Select the measurement to threshold with:None

MeasureObjectSizeShape:[module_num:13|svn_version:\'1\'|variable_revision_number:1|show_window:False|notes:\x5B\x5D]
    Select objects to measure:Nuclei
    Calculate the Zernike features?:No

FilterObjects:[module_num:14|svn_version:\'10300\'|variable_revision_number:5|show_window:False|notes:\x5B\x5D]
    Name the output objects:FilteredNuc
    Select the object to filter:Nuclei
    Filter using classifier rules or measurements?:Measurements
    Select the filtering method:Limits
    Select the objects that contain the filtered objects:Nuclei
    Retain outlines of the identified objects?:No
    Name the outline image:FilteredObjects
    Rules file location:Default Input Folder\x7CNone
    Rules file name:rules.txt
    Measurement count:1
    Additional object count:0
    Select the measurement to filter by:AreaShape_Area
    Filter using a minimum measurement value?:Yes
    Minimum value:1
    Filter using a maximum measurement value?:Yes
    Maximum value:300

ExpandOrShrinkObjects:[module_num:15|svn_version:\'10830\'|variable_revision_number:1|show_window:False|notes:\x5B\x5D]
    Select the input objects:FilteredNuc
    Name the output objects:ShrunkenNuclei
    Select the operation:Add partial dividing lines between objects
    Number of pixels by which to expand or shrink:1
    Fill holes in objects so that all objects shrink to a single point?:Yes
    Retain the outlines of the identified objects for use later in the pipeline (for example, in SaveImages)?:No
    Name the outline image:ShrunkenNucleiOutlines

ConvertObjectsToImage:[module_num:16|svn_version:\'10807\'|variable_revision_number:1|show_window:False|notes:\x5B\x5D]
    Select the input objects:ShrunkenNuclei
    Name the output image:NucleiImage
    Select the color type:Color
    Select the colormap:Default

MeasureObjectSizeShape:[module_num:17|svn_version:\'1\'|variable_revision_number:1|show_window:False|notes:\x5B\x5D]
    Select objects to measure:ShrunkenNuclei
    Calculate the Zernike features?:Yes

MeasureGranularity:[module_num:18|svn_version:\'10300\'|variable_revision_number:3|show_window:False|notes:\x5B\x5D]
    Image count:1
    Object count:1
    Select an image to measure:ResizedH
    Subsampling factor for granularity measurements:0.25
    Subsampling factor for background reduction:0.25
    Radius of structuring element:5
    Range of the granular spectrum:10
    Select objects to measure:ShrunkenNuclei

MeasureTexture:[module_num:19|svn_version:\'1\'|variable_revision_number:2|show_window:False|notes:\x5B\x5D]
    Hidden:1
    Hidden:1
    Hidden:1
    Select an image to measure:ResizedH
    Select objects to measure:ShrunkenNuclei
    Texture scale to measure:3
    Measure Gabor features?:Yes
    Number of angles to compute for Gabor:4

MeasureObjectRadialDistribution:[module_num:20|svn_version:\'10798\'|variable_revision_number:1|show_window:False|notes:\x5B\x5D]
    Hidden:1
    Hidden:1
    Hidden:1
    Select an image to measure:ResizedH
    Select objects to measure:ShrunkenNuclei
    Object to use as center?:These objects
    Select objects to use as centers:None
    Number of bins:4

MaskImage:[module_num:21|svn_version:\'10428\'|variable_revision_number:3|show_window:False|notes:\x5B\x5D]
    Select the input image:ResizedGray
    Name the output image:MaskNuc
    Use objects or an image as a mask?:Objects
    Select object for mask:ShrunkenNuclei
    Select image for mask:None
    Invert the mask?:No

Resize:[module_num:22|svn_version:\'10627\'|variable_revision_number:4|show_window:False|notes:\x5B\x5D]
    Select the input image:NucleiImage
    Name the output image:ResizedOriH
    Select resizing method:Resize by a fraction or multiple of the original size
    Resizing factor:2
    Width of the final image, in pixels:100
    Height of the final image, in pixels:100
    Interpolation method:Nearest Neighbor
    How do you want to specify the dimensions?:Manual
    Select the image with the desired dimensions:None
    Additional image count:0

SaveImages:[module_num:23|svn_version:\'10822\'|variable_revision_number:7|show_window:False|notes:\x5B\x5D]
    Select the type of image to save:Image
    Select the image to save:ResizedOriH
    Select the objects to save:Nuclei
    Select the module display window to save:None
    Select method for constructing file names:From image filename
    Select image name for file prefix:OrigIHC
    Enter single file name:OrigBlue
    Do you want to add a suffix to the image file name?:Yes
    Text to append to the image name:_NUC_MASK
    Select file format to use:jpg
    Output file location:Default Output Folder\x7CNone
    Image bit depth:8
    Overwrite existing files without warning?:Yes
    Select how often to save:Every cycle
    Rescale the images? :No
    Save as grayscale or color image?:Grayscale
    Select colormap:Default
    Store file and path information to the saved image?:No
    Create subfolders in the output folder?:No

SaveImages:[module_num:24|svn_version:\'10822\'|variable_revision_number:7|show_window:False|notes:\x5B\x5D]
    Select the type of image to save:Image
    Select the image to save:OrigIHC
    Select the objects to save:Nuclei
    Select the module display window to save:None
    Select method for constructing file names:From image filename
    Select image name for file prefix:OrigIHC
    Enter single file name:OrigBlue
    Do you want to add a suffix to the image file name?:Yes
    Text to append to the image name:_original_ihc
    Select file format to use:jpg
    Output file location:Default Output Folder\x7CNone
    Image bit depth:8
    Overwrite existing files without warning?:Yes
    Select how often to save:Every cycle
    Rescale the images? :No
    Save as grayscale or color image?:Grayscale
    Select colormap:Default
    Store file and path information to the saved image?:No
    Create subfolders in the output folder?:No

ExportToSpreadsheet:[module_num:25|svn_version:\'10880\'|variable_revision_number:7|show_window:False|notes:\x5B\x5D]
    Select or enter the column delimiter:Comma (",")
    Prepend the output file name to the data file names?:Yes
    Add image metadata columns to your object data file?:Yes
    Limit output to a size that is allowed in Excel?:No
    Select the columns of measurements to export?:Yes
    Calculate the per-image mean values for object measurements?:Yes
    Calculate the per-image median values for object measurements?:No
    Calculate the per-image standard deviation values for object measurements?:Yes
    Output file location:Default Output Folder\x7CNone
    Create a GenePattern GCT file?:No
    Select source of sample row name:Metadata
    Select the image to use as the identifier:None
    Select the metadata to use as the identifier:None
    Export all measurements, using default file names?:Yes
    Press button to select measurements to export:Image\x7CCount_Nuclei,Image\x7CCount_ShrunkenNuclei,Image\x7CCount_FilteredNuc,Image\x7CGroup_Index,Image\x7CGroup_Number,Image\x7CExecutionTime_21MaskImage,Image\x7CExecutionTime_17MeasureObjectSizeShape,Image\x7CExecutionTime_13MeasureObjectSizeShape,Image\x7CExecutionTime_11MaskImage,Image\x7CExecutionTime_04Resize,Image\x7CExecutionTime_14FilterObjects,Image\x7CExecutionTime_18MeasureGranularity,Image\x7CExecutionTime_15ExpandOrShrinkObjects,Image\x7CExecutionTime_20MeasureObjectRadialDistribution,Image\x7CExecutionTime_19MeasureTexture,Image\x7CExecutionTime_10Morph,Image\x7CExecutionTime_02ColorToGray,Image\x7CExecutionTime_06ApplyThreshold,Image\x7CExecutionTime_23SaveImages,Image\x7CExecutionTime_03UnmixColors,Image\x7CExecutionTime_16ConvertObjectsToImage,Image\x7CExecutionTime_12IdentifyPrimaryObjects,Image\x7CExecutionTime_09EnhanceOrSuppressFeatures,Image\x7CExecutionTime_24SaveImages,Image\x7CExecutionTime_08Morph,Image\x7CExecutionTime_07CorrectIlluminationCalculate,Image\x7CExecutionTime_05Resize,Image\x7CExecutionTime_01LoadImages,Image\x7CExecutionTime_22Resize,Image\x7CMD5Digest_maskDAB,Image\x7CMD5Digest_OrigIHC,Image\x7CFileName_maskDAB,Image\x7CFileName_OrigIHC,Image\x7CScaling_maskDAB,Image\x7CScaling_OrigIHC,Image\x7CModuleError_21MaskImage,Image\x7CModuleError_17MeasureObjectSizeShape,Image\x7CModuleError_13MeasureObjectSizeShape,Image\x7CModuleError_11MaskImage,Image\x7CModuleError_04Resize,Image\x7CModuleError_14FilterObjects,Image\x7CModuleError_18MeasureGranularity,Image\x7CModuleError_15ExpandOrShrinkObjects,Image\x7CModuleError_20MeasureObjectRadialDistribution,Image\x7CModuleError_19MeasureTexture,Image\x7CModuleError_10Morph,Image\x7CModuleError_02ColorToGray,Image\x7CModuleError_06ApplyThreshold,Image\x7CModuleError_23SaveImages,Image\x7CModuleError_03UnmixColors,Image\x7CModuleError_16ConvertObjectsToImage,Image\x7CModuleError_12IdentifyPrimaryObjects,Image\x7CModuleError_09EnhanceOrSuppressFeatures,Image\x7CModuleError_24SaveImages,Image\x7CModuleError_08Morph,Image\x7CModuleError_07CorrectIlluminationCalculate,Image\x7CModuleError_05Resize,Image\x7CModuleError_01LoadImages,Image\x7CModuleError_22Resize,Image\x7CPathName_maskDAB,Image\x7CPathName_OrigIHC,Image\x7CThreshold_OrigThreshold_maskDAB_thresh,Image\x7CThreshold_OrigThreshold_Nuclei,Image\x7CThreshold_SumOfEntropies_maskDAB_thresh,Image\x7CThreshold_SumOfEntropies_Nuclei,Image\x7CThreshold_WeightedVariance_maskDAB_thresh,Image\x7CThreshold_WeightedVariance_Nuclei,Image\x7CThreshold_FinalThreshold_maskDAB_thresh,Image\x7CThreshold_FinalThreshold_Nuclei,ShrunkenNuclei\x7CGranularity_10_ResizedH,ShrunkenNuclei\x7CGranularity_1_ResizedH,ShrunkenNuclei\x7CGranularity_3_ResizedH,ShrunkenNuclei\x7CGranularity_2_ResizedH,ShrunkenNuclei\x7CGranularity_5_ResizedH,ShrunkenNuclei\x7CGranularity_4_ResizedH,ShrunkenNuclei\x7CGranularity_7_ResizedH,ShrunkenNuclei\x7CGranularity_6_ResizedH,ShrunkenNuclei\x7CGranularity_9_ResizedH,ShrunkenNuclei\x7CGranularity_8_ResizedH,ShrunkenNuclei\x7CNumber_Object_Number,ShrunkenNuclei\x7CTexture_DifferenceEntropy_ResizedH_3,ShrunkenNuclei\x7CTexture_InfoMeas1_ResizedH_3,ShrunkenNuclei\x7CTexture_DifferenceVariance_ResizedH_3,ShrunkenNuclei\x7CTexture_SumVariance_ResizedH_3,ShrunkenNuclei\x7CTexture_Gabor_ResizedH_3,ShrunkenNuclei\x7CTexture_AngularSecondMoment_ResizedH_3,ShrunkenNuclei\x7CTexture_Entropy_ResizedH_3,ShrunkenNuclei\x7CTexture_Correlation_ResizedH_3,ShrunkenNuclei\x7CTexture_SumAverage_ResizedH_3,ShrunkenNuclei\x7CTexture_Variance_ResizedH_3,ShrunkenNuclei\x7CTexture_InverseDifferenceMoment_ResizedH_3,ShrunkenNuclei\x7CTexture_SumEntropy_ResizedH_3,ShrunkenNuclei\x7CTexture_Contrast_ResizedH_3,ShrunkenNuclei\x7CTexture_InfoMeas2_ResizedH_3,ShrunkenNuclei\x7CLocation_Center_X,ShrunkenNuclei\x7CLocation_Center_Y,ShrunkenNuclei\x7CAreaShape_Perimeter,ShrunkenNuclei\x7CAreaShape_Orientation,ShrunkenNuclei\x7CAreaShape_Area,ShrunkenNuclei\x7CAreaShape_Solidity,ShrunkenNuclei\x7CAreaShape_Zernike_1_1,ShrunkenNuclei\x7CAreaShape_Zernike_0_0,ShrunkenNuclei\x7CAreaShape_Zernike_3_1,ShrunkenNuclei\x7CAreaShape_Zernike_3_3,ShrunkenNuclei\x7CAreaShape_Zernike_2_0,ShrunkenNuclei\x7CAreaShape_Zernike_2_2,ShrunkenNuclei\x7CAreaShape_Zernike_5_1,ShrunkenNuclei\x7CAreaShape_Zernike_5_3,ShrunkenNuclei\x7CAreaShape_Zernike_5_5,ShrunkenNuclei\x7CAreaShape_Zernike_4_0,ShrunkenNuclei\x7CAreaShape_Zernike_4_2,ShrunkenNuclei\x7CAreaShape_Zernike_4_4,ShrunkenNuclei\x7CAreaShape_Zernike_7_1,ShrunkenNuclei\x7CAreaShape_Zernike_7_3,ShrunkenNuclei\x7CAreaShape_Zernike_7_5,ShrunkenNuclei\x7CAreaShape_Zernike_7_7,ShrunkenNuclei\x7CAreaShape_Zernike_6_0,ShrunkenNuclei\x7CAreaShape_Zernike_6_2,ShrunkenNuclei\x7CAreaShape_Zernike_6_4,ShrunkenNuclei\x7CAreaShape_Zernike_6_6,ShrunkenNuclei\x7CAreaShape_Zernike_9_1,ShrunkenNuclei\x7CAreaShape_Zernike_9_3,ShrunkenNuclei\x7CAreaShape_Zernike_9_5,ShrunkenNuclei\x7CAreaShape_Zernike_9_7,ShrunkenNuclei\x7CAreaShape_Zernike_9_9,ShrunkenNuclei\x7CAreaShape_Zernike_8_0,ShrunkenNuclei\x7CAreaShape_Zernike_8_2,ShrunkenNuclei\x7CAreaShape_Zernike_8_4,ShrunkenNuclei\x7CAreaShape_Zernike_8_6,ShrunkenNuclei\x7CAreaShape_Zernike_8_8,ShrunkenNuclei\x7CAreaShape_EulerNumber,ShrunkenNuclei\x7CAreaShape_Compactness,ShrunkenNuclei\x7CAreaShape_Extent,ShrunkenNuclei\x7CAreaShape_Eccentricity,ShrunkenNuclei\x7CAreaShape_FormFactor,ShrunkenNuclei\x7CAreaShape_MinorAxisLength,ShrunkenNuclei\x7CAreaShape_MajorAxisLength,ShrunkenNuclei\x7CAreaShape_Center_X,ShrunkenNuclei\x7CAreaShape_Center_Y,ShrunkenNuclei\x7CRadialDistribution_RadialCV_ResizedH_3of4,ShrunkenNuclei\x7CRadialDistribution_RadialCV_ResizedH_4of4,ShrunkenNuclei\x7CRadialDistribution_RadialCV_ResizedH_1of4,ShrunkenNuclei\x7CRadialDistribution_RadialCV_ResizedH_2of4,ShrunkenNuclei\x7CRadialDistribution_FracAtD_ResizedH_3of4,ShrunkenNuclei\x7CRadialDistribution_FracAtD_ResizedH_4of4,ShrunkenNuclei\x7CRadialDistribution_FracAtD_ResizedH_1of4,ShrunkenNuclei\x7CRadialDistribution_FracAtD_ResizedH_2of4,ShrunkenNuclei\x7CRadialDistribution_MeanFrac_ResizedH_3of4,ShrunkenNuclei\x7CRadialDistribution_MeanFrac_ResizedH_4of4,ShrunkenNuclei\x7CRadialDistribution_MeanFrac_ResizedH_1of4,ShrunkenNuclei\x7CRadialDistribution_MeanFrac_ResizedH_2of4
    Data to export:Do not use
    Combine these object measurements with those of the previous object?:No
    File name:DATA.csv
    Use the object name for the file name?:Yes
